# Supplementary material for: Nutritional Strategies Facing an Older Demographic: The Nutrition UP 65 Study Protocol
Source: JMIR Res Protoc. 2016 Sep 14;5(3):e184. doi: 10.2196/resprot.6037 (PMC5040866; doi:10.2196/resprot.6037)
Supplement: Multimedia Appendix 1 [file resprot_v5i3e184_app1.xlsx]

## Sheet: BD
0.1 C.Ent.	0.2 Região	0.4 N.º ident	1.1 Sexo	1.2 Idade	1.4 Escol.
1	3	1	1	69	2
1	3	2	0	65	2
1	3	3	0	65	5
1	3	4	0	69	1
1	3	5	0	90	3
2	3	6	1	74	3
1	3	7	0	88	2
1	3	8	0	86	1
2	3	9	1	73	2
1	2	10	1	73	2
1	3	11	0	70	2
1	3	12	0	83	1
1	3	13	0	78	2
1	3	14	0	72	1
1	3	15	0	80	0
1	3	16	0	85	0
1	3	17	1	77	2
1	3	18	1	83	1
1	3	19	0	76	4
1	3	20	1	79	6
1	3	21	0	78	1
1	3	22	0	76	2
1	3	23	0	76	0
1	3	24	1	66	2
1	3	25	0	68	2
1	3	26	0	73	2
1	3	27	1	81	2
1	3	28	0	85	2
1	3	29	1	76	2
1	3	30	1	80	2
1	3	31	0	92	0
1	3	32	0	82	4
1	3	33	0	75	5
1	3	34	0	72	4
1	3	35	0	79	5
1	3	36	1	89	1
1	2	37	1	72	2
1	3	38	0	78	0
1	3	39	0	72	3
1	2	40	1	76	2
1	3	41	0	80	2
1	3	42	0	86	2
1	3	43	1	78	2
1	3	44	1	69	8
1	3	45	0	84	0
1	3	46	0	69	9
1	3	47	0	66	4
1	3	48	0	86	2
1	3	49	0	66	5
1	3	50	0	83	4
1	3	51	0	81	0
1	3	52	0	79	2
1	3	53	1	66	0
1	2	54	0	72	2
1	3	55	0	85	1
1	3	56	0	87	3
1	3	57	0	79	3
1	3	58	0	75	1
1	3	59	0	79	2
1	3	60	0	68	2
1	3	61	1	77	1
1	3	62	0	79	2
1	3	63	0	71	2
1	3	64	0	72	2
1	3	65	1	80	5
1	4	66	1	82	2
2	3	67	1	68	2
2	3	68	1	66	2
1	2	69	1	79	2
1	3	70	1	87	2
1	3	71	1	78	4
1	3	72	1	70	2
1	3	73	1	73	2
1	3	74	1	66	2
1	3	75	0	81	2
1	2	76	0	67	2
1	2	77	0	88	1
1	2	78	1	90	2
1	2	79	0	85	1
1	2	80	0	92	0
1	2	81	0	84	2
1	2	82	0	81	2
1	2	83	1	92	1
1	3	84	0	89	0
1	3	85	0	67	2
1	3	86	0	79	0
1	3	87	0	83	2
1	3	88	0	90	1
1	3	89	0	77	1
1	3	90	1	81	2
1	3	91	0	76	2
1	2	92	0	71	2
1	3	93	0	65	7
2	1	94	0	71	7
2	3	95	1	79	1
2	3	96	1	65	2
2	4	97	1	72	7
2	2	98	1	72	2
1	3	99	0	66	2
1	3	100	0	66	4
1	3	101	0	70	2
1	3	102	0	66	3
2	3	103	1	66	2
2	3	104	1	66	2
1	3	105	0	67	2
1	3	106	1	94	2
1	2	107	1	69	1
1	3	108	0	77	2
1	3	109	0	66	3
1	3	110	0	67	3
1	2	111	0	83	2
1	2	112	0	80	2
1	2	113	0	71	1
1	2	114	1	72	2
1	2	115	0	92	0
1	2	116	0	75	0
1	2	117	0	80	2
1	2	118	0	87	2
1	2	119	1	84	2
1	2	120	1	65	0
1	2	121	1	71	0
1	2	122	1	79	2
1	2	123	0	71	2
1	2	124	1	82	2
1	2	125	0	79	4
1	2	126	0	70	2
1	2	127	0	81	8
1	2	128	1	79	0
1	2	129	0	80	3
1	2	130	1	85	1
1	4	131	1	81	1
1	2	132	1	84	0
1	2	133	1	66	0
1	3	134	1	65	5
1	4	135	1	77	1
2	3	136	1	66	2
1	4	137	0	91	2
1	4	138	0	90	0
1	4	139	1	78	2
1	4	140	0	88	0
2	3	141	1	68	2
1	4	142	1	83	0
1	4	143	1	86	2
1	4	144	0	82	2
1	4	145	0	79	0
1	4	146	1	84	0
1	4	147	0	86	0
1	4	148	0	82	2
2	3	149	1	69	2
1	2	150	0	71	2
6	1	151	1	68	2
6	1	152	0	84	2
6	1	153	0	86	2
6	1	154	1	80	2
6	1	155	0	70	1
6	1	156	1	77	2
6	1	157	0	67	2
6	1	158	0	74	2
6	1	159	0	66	3
6	1	160	0	79	2
6	1	161	0	69	1
6	1	162	0	75	0
6	1	163	0	86	0
6	1	164	1	72	2
6	1	165	1	84	0
6	1	166	0	81	2
6	1	167	0	79	1
6	1	168	0	76	1
5	3	169	1	86	2
6	1	170	0	82	1
6	1	171	0	77	2
6	2	172	0	69	1
6	2	173	1	74	0
6	2	174	0	79	0
6	1	175	1	72	2
6	1	176	0	72	2
6	1	177	1	68	5
6	1	178	0	68	8
6	1	179	0	71	2
6	1	180	0	74	1
6	1	181	0	78	2
6	1	182	0	83	1
6	1	183	0	65	2
6	1	184	1	72	2
6	1	185	1	78	0
6	1	186	0	88	2
6	1	187	0	74	2
6	1	188	0	76	2
6	1	189	0	75	2
6	1	190	0	79	0
6	1	191	0	76	2
6	1	192	1	71	2
6	1	193	0	76	1
6	4	194	0	76	2
6	1	195	0	67	2
6	1	196	0	78	2
6	1	197	0	73	1
6	1	198	0	76	0
6	1	199	0	72	0
6	1	200	0	71	1
6	1	201	0	74	1
6	1	202	0	81	2
6	1	203	0	74	3
6	1	204	1	80	0
6	2	205	0	66	0
6	2	206	0	84	1
6	1	207	0	68	2
6	1	208	0	74	1
6	1	209	0	75	1
6	1	210	0	80	0
6	1	211	1	73	2
6	4	212	0	69	1
6	1	213	0	79	2
6	1	214	0	76	1
6	1	215	0	68	2
6	1	216	0	65	1
6	1	217	0	66	1
6	1	218	0	69	2
6	1	219	0	66	1
6	2	220	1	76	2
6	2	221	1	87	2
6	2	222	1	71	4
6	2	223	0	85	2
6	2	224	1	81	0
6	2	225	0	75	2
6	4	226	0	76	1
6	4	227	0	75	1
6	4	228	0	86	0
6	4	229	0	75	0
6	4	230	0	69	2
6	4	231	0	69	2
6	4	232	0	67	2
6	4	233	0	66	2
6	4	234	0	67	1
6	4	235	0	70	1
6	4	236	0	78	0
6	4	237	0	70	1
6	4	238	1	67	2
6	4	239	1	71	2
6	4	240	1	69	4
6	4	241	0	72	1
6	4	242	1	88	0
6	4	243	1	82	2
6	4	244	0	89	0
6	4	245	0	86	0
6	4	246	1	88	2
6	4	247	1	73	2
6	4	248	0	82	0
6	4	249	0	77	5
6	4	250	0	78	1
6	4	251	1	79	2
6	1	252	0	84	2
6	1	253	0	72	1
6	1	254	0	67	2
6	1	255	0	72	2
6	1	256	0	72	0
6	1	257	0	70	2
6	1	258	1	74	1
6	1	259	0	82	0
5	3	260	0	83	2
2	3	261	1	87	5
6	1	262	0	74	0
6	1	263	0	73	2
2	1	264	0	65	1
6	1	265	1	74	2
6	2	266	0	71	2
6	2	267	0	77	2
6	2	268	1	79	4
2	3	269	0	75	0
2	3	270	0	65	1
2	3	271	1	72	3
2	3	272	1	71	2
2	3	273	1	73	2
2	3	274	0	80	2
2	3	275	0	92	2
5	3	276	0	81	7
5	3	277	1	81	0
5	3	278	0	82	0
5	3	279	1	84	3
5	3	280	1	75	2
5	4	281	1	73	1
5	4	282	1	77	1
5	3	283	0	66	2
5	3	284	1	67	1
5	3	285	0	68	2
5	3	286	1	72	3
2	3	287	1	72	2
2	3	288	0	70	2
2	3	289	0	75	0
2	2	290	0	66	0
2	2	291	1	67	2
2	2	292	0	67	0
2	2	293	1	70	2
2	2	294	0	67	0
5	5	295	0	75	3
2	3	296	1	66	2
5	5	297	1	68	2
2	2	298	1	72	1
5	5	299	1	69	3
2	4	300	1	76	1
2	2	301	0	66	2
2	3	302	0	65	4
1	4	303	1	89	5
2	3	304	0	78	0
2	3	305	0	73	2
2	3	306	0	74	4
2	3	307	0	74	2
2	3	308	1	77	2
2	3	309	0	68	2
2	3	310	0	80	1
2	3	311	1	84	3
2	3	312	0	80	2
2	3	313	0	84	0
2	3	314	0	83	2
2	3	315	0	71	2
2	3	316	0	74	2
1	2	317	1	69	2
2	3	318	1	82	2
2	3	319	0	80	2
2	3	320	0	81	2
2	3	321	1	83	4
2	3	322	0	82	2
2	3	323	0	70	8
2	3	324	0	81	1
2	3	325	0	80	2
2	3	326	1	76	2
2	3	327	0	84	7
2	3	328	0	77	2
1	4	329	1	69	2
2	3	330	1	81	2
2	3	331	1	71	2
2	3	332	0	77	0
2	3	333	1	68	2
2	3	334	0	69	2
2	3	335	0	71	1
2	3	336	0	74	8
2	3	337	0	71	3
2	3	338	0	68	4
2	3	339	1	67	4
2	3	340	1	66	4
2	3	341	0	71	5
2	3	342	1	67	7
2	3	343	1	86	2
2	3	344	0	71	2
2	3	345	1	70	8
2	3	346	0	76	7
2	3	347	0	73	2
1	4	348	1	68	2
2	3	349	0	68	2
2	3	350	0	78	1
5	3	351	1	76	2
2	3	352	1	83	2
2	3	353	1	71	4
2	3	354	0	83	2
2	3	355	0	87	1
5	3	356	1	69	2
1	4	357	1	67	2
2	3	358	0	76	2
2	3	359	0	79	2
2	3	360	0	78	1
1	5	361	0	80	1
2	2	362	0	90	0
2	2	363	0	80	0
2	2	364	1	65	3
2	2	365	1	77	1
2	2	366	0	84	0
2	2	367	1	90	2
1	4	368	0	89	2
2	2	369	0	78	1
2	2	370	0	93	0
5	3	371	1	76	2
2	2	372	1	81	0
2	3	373	0	89	2
2	3	374	0	74	0
2	3	375	1	83	2
2	3	376	0	77	2
2	3	377	0	83	2
2	3	378	0	85	2
2	3	379	0	72	2
2	3	380	1	76	2
2	3	381	0	75	2
2	3	382	0	77	2
4	1	383	1	80	2
2	3	384	1	67	5
2	3	385	1	73	8
2	3	386	1	76	2
2	3	387	0	90	5
2	3	388	1	78	5
2	3	389	0	72	2
2	2	390	1	74	1
2	3	391	1	65	4
1	5	392	0	80	5
2	3	393	0	74	1
2	3	394	1	65	10
2	3	395	0	79	4
1	5	396	0	86	2
1	4	397	0	90	0
1	5	398	0	69	2
1	5	399	0	76	2
2	5	400	0	89	0
2	5	401	0	84	2
2	5	402	1	70	7
1	5	403	0	82	1
2	5	404	0	76	0
1	5	405	1	74	0
2	5	406	0	79	2
2	4	407	1	70	1
2	5	408	0	72	2
2	5	409	1	72	2
1	5	410	0	67	2
2	5	411	1	90	0
2	5	412	0	77	0
2	5	413	0	72	2
2	5	414	0	74	1
2	5	415	0	78	2
2	5	416	1	68	0
2	5	417	1	76	2
1	5	418	0	67	2
2	5	419	1	81	1
2	3	420	0	65	2
2	3	421	1	66	3
2	3	422	0	69	2
2	3	423	1	70	5
2	3	424	0	73	2
2	3	425	1	79	3
1	5	426	0	67	7
2	2	427	0	68	1
2	2	428	1	81	2
2	2	429	0	79	2
2	2	430	1	83	2
4	1	431	1	74	1
4	1	432	1	74	7
1	5	433	1	75	1
2	7	434	0	80	2
2	7	435	0	88	2
2	7	436	0	91	0
2	7	437	0	76	0
2	7	438	0	84	0
2	7	439	0	79	2
2	7	440	0	69	2
2	7	441	1	74	2
2	7	442	1	84	1
5	5	443	0	71	2
2	7	444	1	79	2
2	7	445	1	86	0
1	5	446	0	70	7
2	7	447	0	69	2
2	7	448	1	71	0
2	7	449	1	76	0
2	7	450	0	74	2
2	7	451	1	66	2
2	7	452	1	67	2
2	7	453	0	77	2
2	7	454	0	71	2
2	7	455	0	71	0
2	3	456	1	87	2
1	5	457	1	69	2
2	7	458	0	65	4
2	7	459	0	65	0
2	7	460	1	71	5
2	7	461	1	66	4
2	2	462	1	68	2
2	2	463	1	66	2
4	1	464	1	70	1
5	5	465	0	65	1
1	4	466	0	82	2
1	5	467	1	68	2
1	5	468	1	81	0
1	5	469	1	84	2
4	1	470	1	75	7
1	5	471	1	70	4
4	1	472	1	74	2
2	2	473	0	66	2
2	2	474	0	69	2
2	2	475	1	69	8
2	3	476	1	72	2
2	3	477	1	75	2
2	3	478	0	66	8
2	3	479	0	76	8
2	3	480	1	70	8
2	3	481	1	65	4
2	3	482	0	65	8
4	1	483	1	68	2
5	5	484	1	65	5
2	3	485	0	67	2
2	3	486	1	76	1
2	3	487	1	68	5
2	1	488	0	77	7
2	3	489	1	76	7
2	3	490	1	83	4
2	3	491	0	85	1
2	2	492	1	66	3
2	4	493	1	71	1
5	5	494	1	72	2
2	3	495	0	85	4
2	3	496	0	92	2
2	3	497	0	70	2
5	3	498	1	75	2
5	3	499	1	65	3
2	3	500	1	75	8
1	3	501	1	83	2
2	3	502	1	72	0
1	2	503	0	89	2
1	2	504	0	77	2
1	2	505	0	66	0
1	2	506	0	74	1
1	2	507	0	76	8
1	3	508	0	69	2
1	3	509	0	69	2
1	3	510	1	75	4
1	3	511	0	74	1
1	3	512	1	68	2
1	3	513	0	73	5
1	3	514	1	73	5
1	3	515	1	67	2
1	3	516	0	71	2
1	3	517	1	69	2
1	2	518	0	70	2
1	2	519	0	84	0
5	3	520	1	71	2
5	3	521	1	83	7
1	4	522	1	78	2
1	4	523	1	70	2
2	2	524	1	65	2
1	4	525	1	82	0
1	4	526	1	88	2
1	2	527	1	77	0
2	2	528	0	66	2
1	2	529	1	87	4
2	2	530	1	72	2
1	4	531	1	80	1
1	4	532	1	69	2
1	4	533	1	70	2
1	4	534	1	73	2
1	2	535	0	73	2
1	2	536	0	71	2
1	2	537	0	69	2
1	2	538	0	69	2
1	2	539	0	65	2
1	2	540	0	71	2
1	2	541	1	74	2
1	4	542	1	79	1
1	4	543	1	69	2
1	4	544	1	76	2
1	3	545	0	65	2
1	3	546	1	68	2
1	3	547	1	71	8
1	3	548	1	74	2
1	3	549	0	68	2
1	2	550	0	66	1
1	3	551	1	72	1
1	3	552	0	75	2
1	3	553	1	74	2
1	3	554	0	68	2
1	3	555	1	69	2
1	3	556	1	70	0
1	3	557	1	72	4
1	3	558	0	74	2
1	3	559	0	70	1
2	3	560	1	79	2
4	1	561	1	77	2
4	1	562	1	77	2
4	1	563	1	73	5
4	1	564	1	69	2
4	1	565	0	73	1
4	1	566	0	70	2
4	1	567	0	69	2
4	1	568	0	70	1
4	1	569	0	73	2
4	1	570	1	92	1
4	1	571	1	69	2
4	1	572	1	70	1
4	1	573	1	67	2
4	1	574	1	79	1
4	1	575	0	68	1
4	1	576	1	74	1
8	3	577	0	70	1
4	1	578	1	65	2
4	3	579	0	69	2
4	3	580	1	75	3
4	1	581	1	70	2
4	3	582	1	74	2
2	1	583	0	68	5
4	1	584	1	79	1
4	1	585	1	75	4
4	1	586	1	65	1
4	1	587	1	70	1
4	1	588	1	76	2
4	1	589	1	72	1
4	1	590	1	77	2
4	1	591	1	69	1
4	1	592	1	75	1
4	1	593	1	71	1
4	1	594	1	75	1
4	1	595	1	85	2
4	1	596	1	75	7
4	1	597	1	85	2
4	1	598	1	76	2
4	1	599	1	68	2
4	1	600	1	87	2
3	1	601	0	90	0
3	1	602	0	90	1
3	1	603	0	66	8
3	1	604	0	87	0
3	1	605	0	80	0
3	1	606	1	83	3
3	1	607	1	85	7
3	1	608	0	82	2
3	1	609	1	87	0
3	1	610	0	84	2
3	1	611	0	71	2
3	1	612	1	66	5
3	1	613	1	75	3
3	1	614	1	67	3
3	1	615	1	80	1
3	1	616	0	69	2
3	1	617	0	82	0
3	1	618	0	82	2
3	1	619	0	92	2
3	1	620	0	86	0
3	1	621	1	67	5
3	1	622	1	68	2
2	2	623	1	85	5
3	1	624	1	77	1
3	1	625	0	72	1
3	1	626	0	76	0
3	1	627	0	86	2
3	1	628	0	76	2
3	1	629	0	81	0
3	1	630	0	75	5
3	1	631	0	86	0
3	1	632	0	78	1
3	1	633	0	68	4
3	1	634	1	70	2
2	1	635	0	85	1
3	1	636	0	82	2
3	1	637	0	84	0
3	1	638	1	83	2
3	1	639	0	73	2
3	1	640	1	78	5
3	1	641	0	79	2
2	2	642	1	66	2
3	1	643	1	69	2
3	1	644	0	72	4
3	1	645	0	88	0
3	1	646	0	81	2
3	1	647	0	71	2
3	1	648	0	69	2
3	1	649	0	66	2
3	1	650	0	68	2
3	1	651	0	75	2
3	1	652	0	77	2
3	1	653	1	71	2
3	1	654	0	69	2
3	1	655	1	75	2
3	1	656	0	78	2
3	1	657	0	68	2
3	1	658	0	76	3
3	1	659	0	82	1
3	1	660	0	86	0
3	1	661	0	84	2
3	1	662	0	84	0
3	1	663	1	81	2
3	1	664	0	81	0
3	1	665	0	90	0
3	1	666	1	81	2
3	1	667	0	82	2
3	1	668	0	90	0
3	1	669	0	73	5
3	1	670	0	75	4
3	1	671	0	78	2
3	1	672	0	80	4
3	1	673	0	68	2
3	1	674	0	69	2
3	1	675	0	87	2
3	1	676	0	76	2
3	1	677	1	67	2
3	1	678	0	69	2
3	1	679	0	77	2
3	1	680	0	75	0
3	1	681	0	84	1
3	1	682	0	91	2
3	1	683	1	83	1
3	1	684	1	73	2
3	1	685	0	81	0
3	4	686	0	66	2
3	1	687	0	76	1
3	1	688	0	77	2
3	1	689	1	90	2
3	1	690	0	82	4
3	1	691	0	69	2
3	1	692	0	66	2
3	1	693	0	77	1
3	4	694	0	79	2
3	1	695	1	74	2
3	1	696	1	67	2
3	1	697	1	71	1
3	1	698	0	71	1
3	1	699	0	70	2
3	1	700	0	72	2
3	4	701	0	75	2
3	1	702	0	71	2
3	1	703	0	75	1
3	1	704	1	70	1
3	2	705	1	83	3
3	2	706	0	80	0
3	2	707	0	75	0
3	2	708	0	75	2
3	2	709	0	84	2
3	2	710	0	80	1
3	2	711	0	75	1
3	1	712	0	81	2
3	1	713	1	80	0
3	1	714	0	87	2
3	1	715	0	74	1
3	1	716	0	77	0
3	1	717	0	74	0
3	1	718	0	69	2
3	1	719	0	70	2
3	1	720	0	70	2
3	1	721	0	73	1
3	1	722	0	67	2
3	1	723	0	86	2
3	2	724	1	74	1
3	2	725	1	80	2
3	2	726	0	80	2
3	2	727	0	79	0
3	2	728	0	71	1
3	2	729	0	74	0
3	4	730	0	67	1
3	4	731	0	71	2
3	4	732	0	71	2
3	4	733	0	69	2
3	4	734	0	71	2
3	4	735	0	66	2
3	4	736	0	72	2
3	4	737	0	71	4
3	4	738	0	71	2
3	4	739	1	72	2
3	4	740	1	68	3
3	4	741	0	75	1
3	4	742	0	79	1
3	4	743	0	70	1
3	4	744	1	70	2
3	4	745	0	70	1
3	4	746	0	69	2
3	4	747	1	76	4
3	4	748	0	65	4
3	4	749	1	67	2
3	4	750	1	68	1
3	4	751	0	81	1
3	4	752	1	68	5
3	1	753	1	65	2
3	1	754	1	76	1
2	2	755	1	70	1
3	1	756	0	86	2
3	1	757	1	81	2
2	2	758	1	65	2
2	1	759	1	69	2
3	1	760	0	75	1
3	1	761	1	75	1
3	1	762	1	66	4
3	1	763	1	65	2
3	1	764	1	69	3
3	1	765	1	70	2
3	1	766	0	67	2
3	1	767	0	66	2
3	1	768	1	66	2
3	1	769	1	71	2
3	1	770	1	65	4
3	1	771	1	70	3
3	1	772	1	74	1
3	1	773	1	68	2
3	1	774	0	81	5
3	1	775	1	70	4
3	1	776	0	66	2
3	1	777	1	69	2
3	1	778	1	72	2
3	1	779	0	65	2
3	1	780	0	73	2
3	1	781	1	72	2
3	1	782	1	80	4
3	1	783	1	65	7
3	1	784	0	72	3
3	1	785	1	78	2
3	1	786	0	66	7
3	1	787	1	69	7
3	1	788	0	67	2
3	1	789	0	73	1
3	1	790	0	67	1
3	1	791	0	70	2
3	1	792	0	69	1
3	1	793	0	72	1
3	1	794	1	71	2
3	1	795	1	71	2
3	1	796	1	67	4
3	1	797	1	71	2
3	1	798	0	68	2
3	1	799	1	76	2
3	1	800	1	73	2
3	1	801	1	78	2
3	1	802	0	67	2
3	1	803	1	71	2
3	1	804	1	70	2
3	1	805	0	74	1
3	1	806	1	66	2
3	1	807	1	68	2
3	1	808	0	72	2
3	1	809	0	68	1
3	1	810	1	70	2
3	1	811	1	69	3
3	1	812	1	73	2
3	2	813	1	83	2
3	2	814	1	80	2
3	2	815	1	78	2
3	2	816	1	72	2
3	2	817	1	78	0
3	2	818	0	84	2
3	2	819	0	75	2
3	2	820	0	74	2
3	1	821	1	75	2
3	1	822	0	66	1
3	1	823	1	69	2
3	1	824	0	65	1
3	1	825	1	68	2
3	1	826	0	69	2
3	1	827	0	67	1
3	1	828	1	68	2
2	1	829	1	75	1
3	2	830	1	67	4
3	2	831	1	70	2
3	2	832	1	82	5
3	2	833	1	69	2
3	2	834	1	69	2
3	2	835	0	69	2
3	2	836	1	76	2
3	2	837	1	67	2
3	2	838	1	67	4
3	2	839	0	69	2
3	2	840	1	69	3
3	2	841	0	68	2
3	2	842	0	66	2
3	2	843	1	79	2
3	2	844	0	69	2
3	2	845	0	67	2
3	2	846	0	69	2
3	2	847	0	67	2
3	2	848	0	69	2
2	1	849	1	76	2
3	1	850	0	73	2
3	1	851	0	66	2
2	1	852	0	85	5
3	1	853	1	75	2
3	1	854	1	66	2
3	1	855	0	72	2
3	1	856	0	70	2
2	3	857	1	68	2
2	1	858	0	90	2
3	1	859	1	79	2
3	1	860	1	69	2
3	1	861	0	67	2
3	1	862	0	65	8
3	1	863	1	73	1
3	1	864	1	78	0
2	3	865	1	71	5
3	1	866	1	78	2
3	1	867	1	72	7
3	1	868	1	77	2
2	2	869	1	65	2
2	2	870	1	84	2
2	2	871	0	86	4
2	2	872	1	73	2
2	2	873	1	65	2
2	2	874	0	68	0
2	2	875	1	66	2
2	2	876	0	78	2
2	2	877	0	70	1
2	2	878	1	72	2
2	2	879	0	71	0
2	4	880	1	72	1
2	2	881	1	73	2
2	4	882	1	66	1
2	1	883	0	81	7
2	3	884	1	66	2
2	3	885	1	65	2
2	3	886	0	66	2
2	3	887	0	81	2
2	3	888	0	70	1
2	3	889	0	74	1
2	3	890	1	70	2
2	3	891	0	67	1
2	3	892	1	78	2
2	3	893	0	70	3
2	3	894	0	66	1
2	3	895	0	65	1
2	3	896	0	93	2
2	3	897	0	65	1
2	3	898	1	69	2
2	3	899	0	77	1
2	3	900	0	82	5
4	1	901	0	78	2
4	1	902	0	73	2
4	1	903	0	93	2
4	1	904	0	75	2
4	1	905	1	82	2
4	1	906	0	81	1
4	1	907	1	82	2
4	1	908	1	67	2
4	1	909	1	72	4
4	1	910	1	77	2
4	1	911	1	91	2
4	1	912	1	69	8
4	1	913	0	74	1
4	1	914	0	91	3
4	1	915	0	85	4
4	1	916	0	76	4
4	1	917	0	80	1
4	1	918	0	75	0
4	1	919	0	65	2
4	1	920	1	83	1
4	1	921	1	86	1
4	2	922	1	71	2
4	1	923	0	81	2
4	1	924	0	82	1
4	1	925	1	65	2
4	1	926	0	79	1
4	1	927	1	72	3
4	1	928	1	78	2
4	1	929	1	65	2
4	1	930	1	81	2
4	1	931	0	82	0
4	1	932	0	73	0
4	1	933	0	67	1
4	1	934	0	66	4
4	1	935	0	79	1
4	1	936	1	67	2
4	1	937	0	84	1
4	1	938	1	73	2
4	1	939	0	66	2
4	1	940	1	81	2
4	1	941	1	69	0
4	1	942	0	79	1
4	1	943	1	86	0
4	1	944	0	78	1
4	1	945	1	77	0
4	1	946	1	88	2
4	1	947	0	67	2
4	1	948	0	76	2
4	1	949	0	86	2
4	1	950	0	79	0
4	1	951	0	78	0
4	1	952	0	74	2
4	1	953	0	89	1
4	1	954	0	72	1
4	1	955	1	85	2
4	1	956	0	65	4
4	1	957	0	72	2
4	1	958	0	76	1
4	1	959	0	77	2
4	1	960	0	77	1
4	1	961	0	66	4
4	1	962	0	81	0
4	1	963	0	75	0
4	1	964	0	80	2
4	1	965	0	83	0
4	1	966	0	78	1
4	1	967	0	81	0
4	1	968	1	69	4
4	1	969	0	88	0
4	1	970	0	68	1
4	1	971	0	82	2
4	1	972	0	84	2
4	1	973	1	83	2
4	1	974	0	69	5
4	1	975	0	70	2
4	1	976	0	69	3
4	1	977	0	65	2
4	1	978	0	73	1
4	1	979	1	74	2
4	1	980	0	66	2
4	1	981	0	65	2
4	1	982	0	75	2
4	1	983	0	85	0
4	1	984	0	85	2
4	1	985	0	85	1
4	1	986	0	92	1
4	1	987	0	82	1
4	1	988	0	82	1
4	1	989	0	67	1
4	1	990	0	86	2
4	1	991	0	87	0
4	1	992	1	79	2
4	1	993	0	73	1
4	1	994	1	75	1
4	2	995	0	76	2
4	2	996	0	82	1
4	2	997	0	81	0
4	2	998	0	85	0
4	1	999	1	88	2
4	1	1000	1	83	0
4	1	1001	0	78	0
4	1	1002	0	77	1
4	1	1003	0	74	1
4	1	1004	0	66	0
4	2	1005	0	80	1
4	2	1006	0	80	1
4	2	1007	0	78	0
4	2	1008	0	73	1
4	2	1009	0	87	2
4	2	1010	0	82	2
4	2	1011	0	75	2
4	4	1012	0	68	1
4	2	1013	0	77	1
4	2	1014	0	73	1
4	2	1015	1	80	4
4	2	1016	0	78	3
4	2	1017	0	76	1
4	2	1018	0	68	2
4	2	1019	0	79	0
4	4	1020	0	68	1
4	4	1021	0	66	2
4	2	1022	0	79	0
4	2	1023	0	89	1
4	2	1024	0	80	1
4	2	1025	0	84	2
4	2	1026	0	83	0
4	2	1027	0	80	2
4	2	1028	0	86	0
4	2	1029	0	81	0
4	4	1030	0	71	2
4	4	1031	0	72	2
4	4	1032	0	68	2
4	4	1033	0	72	2
4	4	1034	0	81	1
4	4	1035	0	73	1
4	4	1036	0	75	2
4	4	1037	0	80	2
4	4	1038	0	72	1
4	4	1039	1	93	4
4	4	1040	0	79	0
4	4	1041	0	83	0
4	4	1042	0	77	0
4	4	1043	0	70	1
4	4	1044	0	76	2
4	4	1045	0	70	1
4	4	1046	0	76	2
4	4	1047	0	72	2
4	4	1048	0	69	7
4	4	1049	0	80	1
7	1	1050	1	86	0
7	1	1051	1	77	0
7	2	1052	0	88	1
4	1	1053	1	85	2
7	2	1054	1	83	2
7	2	1055	0	79	1
7	2	1056	0	82	1
7	2	1057	0	86	2
7	2	1058	0	90	0
7	2	1059	0	89	0
7	2	1060	1	91	1
7	2	1061	0	86	0
7	2	1062	0	94	2
7	2	1063	0	81	1
7	2	1064	0	79	1
7	2	1065	0	88	1
4	1	1066	1	82	2
7	2	1067	0	84	0
7	2	1068	1	79	1
7	2	1069	1	89	0
7	2	1070	1	89	0
7	2	1071	1	82	0
7	2	1072	0	74	0
7	2	1073	0	77	0
7	2	1074	1	85	2
7	2	1075	1	87	2
7	2	1076	0	70	1
7	2	1077	0	85	2
7	2	1078	0	89	2
7	2	1079	0	82	1
7	2	1080	1	87	2
7	2	1081	0	80	0
7	2	1082	0	92	3
7	2	1083	0	86	1
7	2	1084	0	92	2
7	2	1085	0	76	0
7	2	1086	0	77	1
7	2	1087	0	78	1
7	2	1088	0	66	2
7	2	1089	1	83	1
7	2	1090	0	80	2
7	2	1091	1	85	2
7	2	1092	0	85	1
8	3	1093	1	65	2
7	2	1094	0	74	0
8	3	1095	1	68	3
7	2	1096	0	70	0
7	2	1097	0	71	0
7	2	1098	0	78	1
7	2	1099	0	76	0
2	3	1100	1	91	8
7	2	1101	1	65	2
7	2	1102	0	73	2
8	3	1103	0	74	4
7	2	1104	0	78	0
7	2	1105	0	68	1
7	2	1106	1	82	2
7	2	1107	0	79	0
7	2	1108	0	66	1
7	2	1109	0	70	2
7	2	1110	0	79	1
7	2	1111	0	77	1
7	2	1112	0	74	1
7	2	1113	0	72	1
7	2	1114	0	75	2
7	2	1115	0	78	0
7	2	1116	1	79	2
7	2	1117	0	71	4
7	2	1118	0	73	7
8	3	1119	0	74	2
7	2	1120	0	65	4
7	2	1121	0	69	2
7	2	1122	0	66	5
7	2	1123	0	71	2
7	2	1124	1	73	2
7	2	1125	0	66	7
7	2	1126	0	66	4
7	2	1127	1	77	5
7	2	1128	1	71	4
7	2	1129	1	67	4
7	2	1130	1	73	2
4	1	1131	1	79	2
7	2	1132	1	66	2
7	2	1133	0	66	2
7	2	1134	0	74	2
7	2	1135	0	66	2
7	2	1136	0	69	2
7	2	1137	0	66	2
4	6	1138	0	75	1
4	6	1139	1	85	4
4	1	1140	1	80	7
4	2	1141	1	76	2
4	2	1142	1	70	2
4	2	1143	1	74	3
4	2	1144	1	71	5
8	3	1145	1	77	2
8	3	1146	1	72	2
8	3	1147	1	76	1
8	3	1148	0	78	2
8	3	1149	1	82	2
8	3	1150	0	86	1
8	3	1151	0	68	2
8	3	1152	0	89	2
8	3	1153	0	100	0
8	3	1154	0	89	2
8	3	1155	1	68	1
8	3	1156	0	66	1
8	3	1157	0	69	2
8	3	1158	1	72	2
8	3	1159	0	74	1
8	3	1160	1	67	2
8	3	1161	0	72	1
8	3	1162	0	93	0
8	3	1163	0	65	2
8	3	1164	0	67	2
8	3	1165	1	65	2
8	3	1166	1	72	2
8	3	1167	0	68	2
8	3	1168	1	70	2
8	3	1169	1	71	4
4	1	1170	0	72	2
4	6	1171	0	65	3
4	6	1172	0	75	1
4	6	1173	1	70	4
4	6	1174	0	71	1
4	6	1175	0	65	2
4	6	1176	1	79	0
4	6	1177	0	76	0
4	6	1178	0	65	2
4	6	1179	0	67	2
4	6	1180	0	69	0
4	6	1181	0	73	2
4	6	1182	0	84	0
4	6	1183	0	71	2
4	6	1184	0	71	7
4	6	1185	1	72	2
4	6	1186	0	75	5
4	6	1187	0	70	1
4	6	1188	0	80	0
4	6	1189	1	70	2
4	6	1190	0	81	2
4	6	1191	0	77	2
2	2	1192	1	70	2
5	2	1193	0	69	2
4	6	1194	1	66	2
4	6	1195	1	78	2
4	6	1196	1	80	1
4	6	1197	1	69	2
4	6	1198	1	69	1
4	6	1199	0	88	1
4	6	1200	0	92	2
5	2	1201	0	95	2
5	5	1202	0	69	2
5	2	1203	1	69	2
5	3	1204	1	68	1
5	3	1205	0	67	2
5	3	1206	0	78	2
5	3	1207	1	71	2
5	3	1208	0	80	3
5	3	1209	0	82	2
5	3	1210	0	76	0
5	2	1211	1	75	2
5	3	1212	0	70	2
5	3	1213	0	78	2
5	3	1214	0	72	2
5	3	1215	0	76	2
5	3	1216	1	84	1
5	3	1217	1	68	3
5	3	1218	0	75	2
5	3	1219	0	82	0
5	3	1220	0	81	0
5	4	1221	1	71	4
5	3	1222	0	65	4
5	4	1223	1	76	2
5	3	1224	0	74	2
5	3	1225	0	90	2
5	3	1226	0	86	2
5	4	1227	1	78	2
5	3	1228	0	80	4
5	4	1229	1	75	1
5	2	1230	0	68	2
5	2	1231	0	86	0
5	2	1232	1	79	2
5	2	1233	0	71	0
5	2	1234	0	80	1
5	2	1235	1	88	1
5	2	1236	1	87	2
5	2	1237	0	83	2
5	2	1238	1	67	1
5	2	1239	0	92	0
5	2	1240	1	83	0
5	3	1241	0	79	1
5	3	1242	0	81	2
5	3	1243	0	82	1
5	3	1244	0	65	4
5	3	1245	0	74	4
5	3	1246	1	66	7
5	3	1247	0	67	8
5	3	1248	0	75	1
5	3	1249	0	76	3
5	4	1250	1	68	2
5	3	1251	1	91	2
5	3	1252	0	89	5
5	3	1253	0	67	5
5	3	1254	0	73	5
5	3	1255	1	65	5
5	3	1256	1	77	5
5	3	1257	0	67	3
5	3	1258	0	70	8
5	3	1259	0	65	5
5	3	1260	0	68	8
5	3	1261	1	65	7
5	3	1262	0	79	7
5	3	1263	0	86	7
5	3	1264	0	69	2
5	3	1265	1	67	4
5	2	1266	1	70	1
5	2	1267	0	85	0
5	2	1268	0	65	7
5	2	1269	1	78	2
5	2	1270	0	80	2
5	2	1271	0	94	2
5	4	1272	1	68	7
5	2	1273	0	80	0
2	2	1274	1	66	2
5	3	1275	0	68	2
5	3	1276	0	67	2
5	3	1277	1	87	4
5	2	1278	1	72	2
5	3	1279	1	69	4
5	3	1280	1	81	8
5	3	1281	1	89	8
5	3	1282	1	78	2
5	2	1283	1	69	8
5	3	1284	1	83	2
5	3	1285	1	73	4
5	3	1286	0	76	2
5	3	1287	0	78	4
5	3	1288	0	72	2
5	3	1289	0	65	4
2	2	1290	0	66	0
2	2	1291	1	71	2
5	5	1292	1	76	4
5	5	1293	0	91	2
5	5	1294	0	80	0
5	5	1295	0	80	2
5	5	1296	1	89	2
5	3	1297	1	72	0
5	5	1298	0	88	2
5	5	1299	1	85	0
5	5	1300	1	78	2
5	5	1301	1	68	2
5	4	1302	1	69	2
5	5	1303	1	69	2
5	5	1304	1	75	0
5	5	1305	0	90	0
2	3	1306	1	73	2
5	3	1307	0	72	2
5	5	1308	1	76	2
5	5	1309	1	90	1
2	2	1310	1	67	2
5	5	1311	0	68	2
5	5	1312	1	72	2
5	5	1313	0	72	0
2	3	1314	1	70	2
5	5	1315	0	76	1
5	5	1316	1	84	2
5	5	1317	0	76	0
5	4	1318	0	81	0
5	4	1319	0	81	0
5	4	1320	1	96	2
5	4	1321	0	84	1
5	4	1322	0	86	2
5	5	1323	1	69	4
5	3	1324	0	70	1
5	4	1325	1	89	0
5	2	1326	0	69	1
5	4	1327	1	83	2
2	2	1328	1	73	2
2	2	1329	1	65	2
2	2	1330	0	66	2
2	2	1331	1	73	0
2	2	1332	1	71	0
2	2	1333	0	67	1
5	2	1334	1	70	0
5	2	1335	0	78	2
5	2	1336	0	79	2
5	2	1337	1	65	2
2	2	1338	1	65	2
2	2	1339	1	79	2
5	3	1340	0	70	2
2	2	1341	1	79	2
5	2	1342	0	77	0
5	2	1343	0	78	0
2	3	1344	1	71	2
5	2	1345	1	79	2
5	2	1346	0	79	2
5	2	1347	1	67	2
2	3	1348	1	71	7
5	3	1349	0	66	2
5	3	1350	0	74	1
4	4	1351	0	80	2
4	4	1352	0	77	0
4	4	1353	1	84	2
4	4	1354	1	79	0
4	2	1355	1	66	0
4	4	1356	1	73	2
4	1	1357	0	70	1
4	1	1358	0	67	2
4	1	1359	0	71	2
4	1	1360	0	76	1
4	1	1361	1	69	1
4	1	1362	1	67	3
4	1	1363	1	67	2
4	1	1364	0	65	2
4	1	1365	0	74	1
4	1	1366	0	86	1
4	1	1367	1	91	0
4	1	1368	0	96	1
5	5	1369	0	67	1
5	5	1370	0	66	4
4	1	1371	1	69	2
4	1	1372	0	77	0
4	1	1373	1	83	0
4	1	1374	1	74	2
4	1	1375	1	81	2
4	1	1376	1	66	2
4	1	1377	1	79	0
4	2	1378	0	70	2
4	2	1379	0	69	3
4	2	1380	0	68	2
4	2	1381	0	70	3
4	2	1382	0	74	8
4	2	1383	1	84	1
4	2	1384	1	69	2
2	1	1385	0	67	2
4	2	1386	0	79	2
4	2	1387	0	75	1
4	2	1388	1	70	2
4	2	1389	0	73	1
4	2	1390	0	67	2
4	2	1391	0	87	2
4	2	1392	0	72	2
4	2	1393	1	82	2
2	3	1394	1	77	1
4	2	1395	0	74	2
4	2	1396	1	76	1
4	2	1397	0	70	2
4	2	1398	1	67	2
4	2	1399	1	78	0
4	2	1400	1	81	2
4	2	1401	1	74	8
4	1	1402	1	71	5
4	1	1403	0	71	4
4	2	1404	0	75	2
4	2	1405	0	78	2
4	2	1406	1	75	1
4	2	1407	1	80	2
4	2	1408	1	79	8
4	1	1409	0	68	2
4	1	1410	1	75	2
4	1	1411	0	67	2
4	1	1412	1	73	2
4	1	1413	1	74	2
4	1	1414	1	66	2
4	2	1415	0	71	0
4	1	1416	1	69	2
4	1	1417	1	69	2
4	1	1418	1	72	2
4	1	1419	1	71	2
4	1	1420	1	67	2
4	1	1421	1	66	2
4	1	1422	1	80	2
4	1	1423	1	69	2
4	1	1424	1	69	1
4	1	1425	1	68	2
4	1	1426	1	80	5
4	2	1427	0	70	2
4	2	1428	0	82	0
4	2	1429	0	73	1
4	2	1430	0	74	0
4	2	1431	0	71	2
4	1	1432	0	69	2
4	1	1433	1	65	0
4	1	1434	1	71	4
4	1	1435	1	66	2
4	1	1436	1	75	2
4	1	1437	1	68	1
4	1	1438	1	67	2
4	1	1439	0	67	0
4	2	1440	1	65	2
4	2	1441	1	71	2
4	2	1442	1	69	2
4	2	1443	0	73	2
4	2	1444	1	75	2
4	2	1445	1	72	2
4	2	1446	0	70	2
4	2	1447	1	71	4
4	2	1448	1	78	3
4	2	1449	1	69	2
4	1	1450	0	74	2
4	2	1451	0	72	1
4	2	1452	1	68	5
4	2	1453	1	74	8
4	2	1454	0	78	2
4	2	1455	1	78	2
4	2	1456	1	74	2
4	2	1457	1	65	5
4	2	1458	0	66	2
4	2	1459	0	66	2
4	2	1460	1	67	2
4	2	1461	1	67	2
4	2	1462	1	71	2
4	2	1463	1	77	1
4	2	1464	1	70	2
4	2	1465	1	75	1
4	2	1466	1	69	4
4	2	1467	1	77	2
4	2	1468	1	79	0
4	1	1469	0	70	2
5	3	1470	1	79	1
5	3	1471	0	73	2
5	3	1472	0	73	2
5	3	1473	1	69	8
5	3	1474	0	66	2
5	3	1475	0	68	2
5	3	1476	1	73	2
5	3	1477	1	66	4
5	2	1478	0	72	1
5	2	1479	1	79	0
5	2	1480	1	76	2
5	2	1481	0	69	3
5	2	1482	0	72	2
5	2	1483	1	78	0
5	2	1484	1	81	0
5	2	1485	1	68	2
5	2	1486	0	73	1
2	3	1487	1	66	5
5	3	1488	1	75	7
5	5	1489	1	74	2
5	5	1490	0	70	2
2	3	1491	1	87	2
5	2	1492	0	67	8
5	2	1493	0	70	5
5	5	1494	0	70	4
5	2	1495	0	70	2
5	2	1496	0	67	2
5	3	1497	1	75	4
2	3	1498	1	71	1
2	2	1499	0	79	2
2	1	1500	0	72	7
2	4	1501	0	80	5
2	4	1502	1	70	1
2	3	1503	0	75	2
2	4	1504	0	72	8

## Sheet: Analise de recolha
Sample size and constitution	Number of participants
Region/ Sex / Educational level	65 - 69 years	70 - 74 years	75 - 79 years	80 - 84 years	85 - 89 years	90 or > years	TOTAL
Azores	7	6	5	3	2	1	24
Men	3	3	2	1	1	0	10
<4 years of schooling	0	1	1	1	1	0	4
first cycle (4 years of schooling)	2	1	1	0	0	0	4
second cycle (6 years of schooling)	0	0	0	0	0	0	0
third cycle (9 years of schooling)	1	0	0	0	0	0	1
secondary (12 years of schooling)	0	1	0	0	0	0	1
post-secondary (>12 years of schooling but no higher education)	0	0	0	0	0	0	0
higher education (academic, vocational and advanced professional education)	0	0	0	0	0	0	0
Women	4	3	3	2	1	1	14
<4 years of schooling	1	1	1	1	0	1	5
first cycle (4 years of schooling)	2	2	2	1	1	0	8
second cycle (6 years of schooling)	0	0	0	0	0	0	0
third cycle (9 years of schooling)	1	0	0	0	0	0	1
secondary (12 years of schooling)	0	0	0	0	0	0	0
post-secondary (>12 years of schooling but no higher education)	0	0	0	0	0	0	0
higher education (academic, vocational and advanced professional education)	0	0	0	0	0	0	0
Alentejo	32	34	31	23	12	5	137
Men	15	15	13	9	5	2	59
<4 years of schooling	2	5	6	5	2	0	20
first cycle (4 years of schooling)	9	8	6	4	2	1	30
second cycle (6 years of schooling)	1	0	0	0	0	0	1
third cycle (9 years of schooling)	1	1	1	0	0	1	4
secondary (12 years of schooling)	1	0	0	0	1	0	2
post-secondary (>12 years of schooling but no higher education)	0	0	0	0	0	0	0
higher education (academic, vocational and advanced professional education)	1	1	0	0	0	0	2
Women	17	19	18	14	7	3	78
<4 years of schooling	5	9	11	8	5	2	40
first cycle (4 years of schooling)	10	8	6	5	2	1	32
second cycle (6 years of schooling)	0	0	0	0	0	0	0
third cycle (9 years of schooling)	1	1	0	0	0	0	2
secondary (12 years of schooling)	0	0	1	1	0	0	2
post-secondary (>12 years of schooling but no higher education)	0	0	0	0	0	0	0
higher education (academic, vocational and advanced professional education)	1	1	0	0	0	0	2
Algarve	18	15	14	10	5	3	65
Men	9	7	6	4	2	1	29
<4 years of schooling	1	1	2	2	1	1	8
first cycle (4 years of schooling)	5	4	3	2	1	0	15
second cycle (6 years of schooling)	1	0	0	0	0	0	1
third cycle (9 years of schooling)	1	1	1	0	0	0	3
secondary (12 years of schooling)	1	0	0	0	0	0	1
post-secondary (>12 years of schooling but no higher education)	0	0	0	0	0	0	0
higher education (academic, vocational and advanced professional education)	0	1	0	0	0	0	1
Women	9	8	8	6	3	2	36
<4 years of schooling	2	2	4	3	1	1	13
first cycle (4 years of schooling)	5	4	3	2	2	1	17
second cycle (6 years of schooling)	0	0	1	0	0	0	1
third cycle (9 years of schooling)	1	1	0	0	0	0	2
secondary (12 years of schooling)	0	0	0	1	0	0	1
post-secondary (>12 years of schooling but no higher education)	0	0	0	0	0	0	0
higher education (academic, vocational and advanced professional education)	1	1	0	0	0	0	2
Lisbon Metropolitan Area	113	95	79	54	29	13	383
Men	52	42	33	20	9	3	159
<4 years of schooling	4	5	6	3	1	0	19
first cycle (4 years of schooling)	26	22	16	10	5	2	81
second cycle (6 years of schooling)	4	3	2	2	0	0	11
third cycle (9 years of schooling)	7	4	3	2	1	0	17
secondary (12 years of schooling)	5	3	2	1	1	0	12
post-secondary (>12 years of schooling but no higher education)	0	0	1	0	0	0	1
higher education (academic, vocational and advanced professional education)	6	5	3	2	1	1	18
Women	61	53	46	34	20	10	224
<4 years of schooling	7	13	16	11	7	4	58
first cycle (4 years of schooling)	33	27	21	16	9	4	110
second cycle (6 years of schooling)	4	3	2	1	1	1	12
third cycle (9 years of schooling)	7	4	3	3	1	0	18
secondary (12 years of schooling)	4	3	2	1	1	1	12
post-secondary (>12 years of schooling but no higher education)	0	0	0	0	0	0	0
higher education (academic, vocational and advanced professional education)	6	3	2	2	1	0	14
Center	100	96	84	61	34	15	390
Men	46	43	36	24	12	4	165
<4 years of schooling	5	10	13	8	4	2	42
first cycle (4 years of schooling)	30	26	19	13	6	2	96
second cycle (6 years of schooling)	3	1	1	1	0	0	6
third cycle (9 years of schooling)	4	3	1	1	1	0	10
secondary (12 years of schooling)	2	1	1	1	1	0	6
post-secondary (>12 years of schooling but no higher education)	0	0	0	0	0	0	0
higher education (academic, vocational and advanced professional education)	2	2	1	0	0	0	5
Women	54	53	48	37	22	11	225
<4 years of schooling	14	23	27	21	13	6	104
first cycle (4 years of schooling)	32	25	18	14	8	4	101
second cycle (6 years of schooling)	2	1	1	1	0	1	6
third cycle (9 years of schooling)	2	1	1	0	1	0	5
secondary (12 years of schooling)	1	1	0	0	0	0	2
post-secondary (>12 years of schooling but no higher education)	0	0	0	0	0	0	0
higher education (academic, vocational and advanced professional education)	3	2	1	1	0	0	7
Madeira	8	8	7	4	2	1	30
Men	3	3	2	1	1	0	10
<4 years of schooling	1	0	1	1	0	0	3
first cycle (4 years of schooling)	2	2	1	0	0	0	5
second cycle (6 years of schooling)	0	0	0	0	0	0	0
third cycle (9 years of schooling)	0	1	0	0	1	0	2
secondary (12 years of schooling)	0	0	0	0	0	0	0
post-secondary (>12 years of schooling but no higher education)	0	0	0	0	0	0	0
higher education (academic, vocational and advanced professional education)	0	0	0	0	0	0	0
Women	5	5	5	3	1	1	20
<4 years of schooling	1	2	3	2	1	0	9
first cycle (4 years of schooling)	3	2	1	1	0	1	8
second cycle (6 years of schooling)	1	0	0	0	0	0	1
third cycle (9 years of schooling)	0	0	0	0	0	0	0
secondary (12 years of schooling)	0	0	1	0	0	0	1
post-secondary (>12 years of schooling but no higher education)	0	0	0	0	0	0	0
higher education (academic, vocational and advanced professional education)	0	1	0	0	0	0	1
North	133	118	99	69	37	15	471
Men	61	52	41	26	12	4	196
<4 years of schooling	7	12	14	8	4	2	47
first cycle (4 years of schooling)	40	31	22	14	7	2	116
second cycle (6 years of schooling)	4	2	1	1	0	0	8
third cycle (9 years of schooling)	4	3	1	1	0	0	9
secondary (12 years of schooling)	3	2	1	1	0	0	7
post-secondary (>12 years of schooling but no higher education)	0	0	0	0	0	0	0
higher education (academic, vocational and advanced professional education)	3	2	2	1	1	0	9
Women	72	66	58	43	25	11	275
<4 years of schooling	17	28	31	23	13	6	118
first cycle (4 years of schooling)	43	31	22	16	10	4	126
second cycle (6 years of schooling)	2	2	1	0	0	1	6
third cycle (9 years of schooling)	4	2	2	2	1	0	11
secondary (12 years of schooling)	2	1	1	1	1	0	6
post-secondary (>12 years of schooling but no higher education)	0	0	0	0	0	0	0
higher education (academic, vocational and advanced professional education)	4	2	1	1	0	0	8
Total	411	372	319	224	121	53	1500
